# Supplementary material for: Opioid-Free Anesthesia Benefit–Risk Balance: A Systematic Review and Meta-Analysis of Randomized Controlled Trials
Source: J Clin Med. 2021 May 12;10(10):2069. doi: 10.3390/jcm10102069 (PMC8150912; doi:10.3390/jcm10102069)
Supplement: Supplementary file 1 [file jcm-10-02069-s001.zip]

Archive with 1 entries (1 files):
- jcm-1186503-supplementary.pdf
